# Supplementary material for: The Impact of Sustainability Courses: Are They Effective in Improving Diet Quality and Anthropometric Indices?
Source: Nutrients. 2024 May 30;16(11):1700. doi: 10.3390/nu16111700 (PMC11174470; doi:10.3390/nu16111700)
Supplement: Supplementary file 1 [file nutrients-16-01700-s001.zip]

Archive with 2 entries (2 files):
- Calculation of CFP and WFP.xlsx
- Table S1-S9- ÇPF-SY-final version.pdf
