# Supplementary material for: The Impact of Sustainability Courses: Are They Effective in Improving Diet Quality and Anthropometric Indices?
Source: Nutrients. 2024 May 30;16(11):1700. doi: 10.3390/nu16111700 (PMC11174470; doi:10.3390/nu16111700)
Supplement: Supplementary file 1 [file nutrients-16-01700-s001.zip › Calculation of CFP and WFP.xlsx]

## Sheet: Database for WFP and CFP
	Green WFP of 1 g food (g/L)	Blue WFP of 1 g food (g/L)	Grey WFP of 1 g food (g/L)	Total (green+blue+grey) WFP of 1 g food (g/L)	Total CFP of 1 g food (g/L)	Reference Number for WFP	Reference Number for CFP	Notes
Milk and Dairy Products
Milk	1.693	0.216	0.19	2.099	1.34	36	38	Turkey data for WFP
Yoghurt	1.058	0.135	0.119	1.312	2.02	36	38	Turkey data for WFP
Cheese	4.5	0.59	0.505	5.595	9.78	36	38	Turkey data for WFP
Ice cream	1.693	0.221	0.19	2.104	3.1	36	38	Turkey data for WFP
Meat Group, Eggs, Legumes, Nuts
Red meat	14.525	0.715	0.425	15.665	24.67	36	38	average of beef and lamb for WFP (Turkey data)
Chicken	4.856	0.485	0.504	5.845	5.05	36	38	Turkey data for WFP
Fish and seafoods	1.93	0.74	0.44	3.11	5.33	43	39
Offal	8.728	0.395	0.326	9.449	20.15	36	38	Turkey data for WFP
Processed meat products	25.527	1.158	0.952	27.637	20.15	36	38	Turkey data for WFP
Egg	3.479	0.353	0.371	4.203	3.54	36	38	Turkey data for WFP
Legumes	1.587	0.216	0.31	2.113	0.78	36	38	average of lentils, dried beans and chickpeas (Turkey data)
Nuts	2.813	0.569	0.185	3.567	1.17	36	38	average of almonds, walnuts and hazelnuts (Turkey data)
Fruits and vegetables
Green leafy vegetables	0.099	0.124	0.05	0.273	0.41	36	38	Turkey data for WFP
Potato	0.057	0.076	0.014	0.147	0.21	36	38	Turkey data for WFP
Other vegetables	0.099	0.124	0.05	0.273	0.73	36	38	Turkey data for WFP
Fresh fruits	0.566	0.211	0.094	0.871	0.34	36	40	Turkey data for WFP
Dried fruits	1.522	0.59	0.262	2.374	1.03	36	38	Turkey data for WFP
Breads and cereals
Flour	2.098	0.132	0.198	2.428	0.58	36	38	Turkey data for WFP
Oats	2.757	0.096	0.007	2.86	0.47	36	38	World data for WFP
White bread	1.825	0.115	0.172	2.112	0.58	36	38	Turkey data for WFP
Whole grain bread	1.825	0.115	0.172	2.112	0.57	36	38	Turkey data for WFP
Corn	0.646	0.208	0.277	1.131	0.63	36	38	Turkey data for WFP
Rice	0.403	1.18	0.292	1.875	1.14	36	38	Turkey data for WFP
Bulghur	2.311	0.145	0.218	2.674	0.53	36	38	Turkey data for WFP
Pasta	2.098	0.132	0.198	2.428	0.58	36	38	Turkey data for WFP
Fats and Oils
Olive oil	10.611	1.321	0.782	12.714	6.82	36	42	Turkey data for WFP
Other vegetable oils	3.269	0.524	0.438	4.231	1.63	36	38	Turkey data for WFP
Olive	2.172	0.27	0.16	2.602	4.89	36	42	Turkey data for WFP
Butter	4.954	0.632	0.556	6.142	11.92	36	38	Turkey data for WFP
Margarine	7.424	1.04	1.259	9.723	1.36	37	38
Sweets
Sugar	1.184	0.487	0.111	1.782	0.96	36	38	World data for WFP
Chocolate	16.805	0.198	0.193	17.196	3.1	36	39	World data for WFP
Jam, honey	2.388	1.671	0.515	4.574	0.9	37	39
Biscuits	1.41	0.048	0.282	1.74	2.16	37	39
Cakes and cookies	1.585	0.222	0.269	2.076	3.26	37	39
Beverages
Coffee	0.62	0.042	0.0022	0.6642	0.164	36	40	Calculated on the basis of an average of 7 g of coffee in 1 cup (For both CFP and WFP, the calculation should be based on the amount of cups consumed)
Tea	0.022	0.07	0.016	0.108	0.115	36	40	Calculated on the basis of an average of 2 g of tea leaves in 1 cup of tea (Fot both CFP and WFP, the calculation should be based on the amount of cups consumed)
Fizzy drinks	1.064	0.191	0.305	1.56	2.84	37	39
Packaged fruit juices	0.617	0.441	0.15	1.208	1.03	37	38
Alcoholic beverages	0.567	0.031	0.012	0.61	2.24	37	41	average of alcoholic beverages
Others
Pastry products (salty)	1.41	0.048	0.282	1.74	4.05	37	39
Chips	unknown	unknown	unknown	0.93	1.16	37	39

## Sheet: Part 1. Using BEBİS program
The 24-hour dietary record for CFP and WFP calculation was entered into the BEBIS programme. The BEBIS programme categorises foods into different groups and calculates calorie of diet as shown in the following. Below is an example of the data obtained by BEBIS.
24-hour dietary recall of student X
Name of Food	Amount	Ingrediants	Preparation method if possible	Calorie of Foods (kcal) (from BEBİS)
Breakfast
Egg	1 medium (50 g)		Boiled	78
Olive	15 g			17
White cheese (semi-fat)	50 g			106
Whole grain bread	100 g			305
Snack
Walnut	35 g			250
Turkish coffee	80 ml			55
Lunch
Chickpea salad	1 bowl	Chickpea (150 g), green leafy vegetables (100 g), other vegetables (100 g), olive oil (5 g)	Chickpeas (boiled), vegetables (raw)	247
Dinner
Chicken	100 g		Grilled	188
Bulghur pilaf	150 g		with margarin	142
Yoghurt	100 g			60
Snack
Whole milk	100 g			65
Mandarin	75 g			38
				TOTAL: 1551 kcal
Distribution of foods consumed by Student X according to different groups (obtained from BEBIS)
Groups- name of food	Amount
Breads and cereals
Whole grain bread	150 g
Bulghur	30 g
Meat Group, Eggs, Legumes, Nuts
Chicken	100 g
Egg	50 g
Nuts	35 g
Legumes	150 g
Fruits and vegetables
Mandarin	75 g
Green leafy vegetables	100 g
Other vegetables	100 g
Milk and dairy products
Yoghurt	100 g
Milk	100 g
Cheese	50 g
Beverages
Coffee	80 g
Fats and Oils
Margarine	6 g
Olive	15 g
Olive oil	5 g

## Sheet: PART 2. Calculation of WFP-CFP 
Calculation of Student X's CFP and WFP adjusted to a 2000 kcal
Consumed food	Consumption amount (g)	Green WFP of 1 g food (g/L)	Blue WFP of 1 g food (g/L)	Grey WFP of 1 g food (g/L)	Total (green+blue+grey) WFP of 1 g food (g/L)	Total CFP of 1 g food (g/L)	Green WFP of the amount consumed (g/L)	Blue WFP of the amount consumed (g/L)	Grey WFP of the amount consumed (g/L)	Total WFP of the amount consumed (g/L)	Total CFP of the amount consumed (g/L)
Whole grain bread	150	1.825	0.115	0.172	2.112	0.57	273.75	17.25	25.8	316.8	85.5
Bulghur	30	2.311	0.145	0.218	2.674	0.53	69.33	4.35	6.54	80.22	15.9
Egg	50	3.479	0.353	0.371	4.203	3.54	173.95	17.65	18.55	210.15	177
Mandarin (fresh fruits)	75	0.566	0.211	0.094	0.871	0.34	42.45	15.825	7.05	65.325	25.5
Other vegetables	100	0.099	0.124	0.05	0.273	0.73	9.9	12.4	5	27.3	73
Green leafy vegetables	100	0.099	0.124	0.05	0.273	0.41	9.9	12.4	5	27.3	41
Nuts	35	2.813	0.569	0.185	3.567	1.17	98.455	19.915	6.475	124.845	40.95
Legumes	150	1.587	0.216	0.31	2.113	0.78	238.05	32.4	46.5	316.95	117
Olive	15	2.172	0.27	0.16	2.602	4.89	32.58	4.05	2.4	39.03	73.35
Yoghurt	100	1.058	0.135	0.119	1.312	2.02	105.8	13.5	11.9	131.2	202
Milk	100	1.693	0.216	0.19	2.099	1.34	169.3	21.6	19	209.9	134
Cheese	50	4.5	0.59	0.505	5.595	9.78	225	29.5	25.25	279.75	489
Coffee	80	0.62	0.042	0.0022	0.6642	0.164	49.6	3.36	0.176	53.136	13.12
Margarine	6	7.424	1.04	1.259	9.723	1.36	44.544	6.24	7.554	58.338	8.16
Olive oil	5	10.611	1.321	0.782	12.714	6.82	53.055	6.605	3.91	63.57	34.1
Chicken	100	4.856	0.485	0.504	5.845	5.05	485.6	48.5	50.4	584.5	505
Amounts (in 1551 kcal diet)							2081.26	265.545	241.505	2588.31	2034.58
Values for 2000 kcal adjusted diet							2683.77	342.418	311.418	3337.61	2623.57
